# Supplementary material for: Cellular effects of fluorodeoxyglucose: Global changes in the lipidome and alteration in intracellular transport
Source: Oncotarget. 2016 Nov 4;7(48):79885–900. doi: 10.18632/oncotarget.13089 (PMC5346758; doi:10.18632/oncotarget.13089)
Supplement: Supplementary file 2 [file oncotarget-07-79885-s002.xlsx]

## Sheet: Raw data
Supplementary Table 1. LIPID CONCENTRATIONS PER SAMPLE
Concentrations in pmol/µg protein
Blank cells: below limit of quantification
1-8: biological samples
LIPID CLASS	LIPID NAME	4h				24h
		Control		1 mM 2FDG		Control		1 mM 2FDG
		1	2	3	4	5	6	7	8
PC	PC 14:0/14:0	0.0472306	0.0461096	0.0564312	0.0586401	0.103359	0.124893	0.111994	0.0986971
	PC 14:0_16:0	1.01302	1.50427	1.43951	1.52727	1.42876	1.85145	1.74711	1.87768
	PC 14:0_16:1	0.130111	0.155818	0.172683	0.143726	0.284659	0.343629	0.299205	0.343561
	PC 14:0_18:1	0.336065			0.470443	0.669966	0.902286	0.852771	0.861391
	PC 16:0/16:0	2.93285	3.19475	3.12056	3.28253	2.12718	2.70622	2.81377	2.74597
	PC 16:0_16:1	3.01567	3.02875	2.73011	3.54086	4.413	5.41669	4.44374	4.36709
	PC 16:0_17:0	0.372735	0.452776	0.492982	0.395274	0.27468	0.372889	0.318937	0.40403
	PC 16:0_17:1	1.44281	1.50704	1.28472		1.19699	1.52549	1.48003	1.21722
	PC 16:0_18:1	10.8751	12.0971	12.371	13.2026	12.5241	16.5817	15.3374	16.3451
	PC 16:0_18:2	0.83461	1.01359	0.961757	1.0925	0.711892	0.953368	0.824602	0.771785
	PC 16:0_18:3		0.143906		0.114002	0.0782845	0.117037	0.126698	0.152033
	PC 16:0_20:1	0.218021	0.311555	0.294974	0.333483	0.263381	0.366157	0.345739	0.400653
	PC 16:0_20:2		0.132412	0.130242	0.138962	0.0832333	0.0944656	0.0947902	0.114081
	PC 16:0_20:3	0.294346	0.318933	0.357441	0.314427	0.200207	0.227419	0.245077	0.276748
	PC 16:0_20:4	0.775862	0.902847	0.994113	0.976368	0.437581	0.540959	0.562466	0.587169
	PC 16:0_20:5	0.252715	0.296863	0.296269	0.281105	0.132196	0.190613	0.190662	0.192674
	PC 16:0_22:4		0.102606	0.0951961	0.0861793	0.0593778	0.0647803	0.09067	0.066513
	PC 16:0_22:5	0.287652	0.431339	0.512232	0.50744	0.294021	0.393376	0.408965	0.451476
	PC 16:0_22:6	0.249523	0.243159	0.293976	0.297737	0.221282	0.295051	0.286281	0.329423
	PC 16:1/16:1	0.166161	0.1229	0.133846	0.144303	0.403442	0.545563	0.368469	0.380312
	PC 16:1_17:0		0.0666972		0.0911137	0.10381	0.140163	0.0874517	0.119169
	PC 16:1_18:0	0.199468	0.282261	0.285655	0.271101	0.239678	0.318641	0.314747	0.329227
	PC 16:1_18:1	1.06448	1.20143	1.1699	1.33869	2.47132	3.21347	2.38269	2.68548
	PC 16:1_18:2	0.108678	0.104068		0.114055	0.125657	0.160184	0.138623	0.145031
	PC 17:0_18:1	0.288287	0.37329	0.378688	0.382264	0.321854	0.366636	0.377785	0.358811
	PC 17:1_18:1	0.428906	0.443794	0.410966	0.503601	0.529358	0.682015	0.590312	0.550548
	PC 18:0_18:1	1.00071	1.34314	1.58498	1.57294	1.005	1.3525	1.36402	1.33811
	PC 18:0_18:2	0.294009	0.368472	0.43969	0.387882	0.151437	0.217592	0.201178	0.210196
	PC 18:0_18:3		0.153622	0.125455	0.0427872	0.0425682	0.0639521	0.0702686	0.094059
	PC 18:0_20:3	0.103109	0.139282	0.148595	0.137676	0.0608506	0.085193	0.0981757	0.054915
	PC 18:0_20:4	0.367966	0.424417	0.487241	0.482222	0.123265	0.15953	0.169471	0.171036
	PC 18:0_22:5		0.124842	0.144689	0.12466	0.0461128	0.0534532	0.0819096	0.0845696
	PC 18:1/18:1	3.05027	3.46348	3.71872	3.6784	4.70614	5.69956	5.68307	5.2603
	PC 18:1_18:2	0.563467	0.78959	0.762967	0.823768	0.665656	0.829588	0.810981	0.784982
	PC 18:1_20:1	0.153539	0.159541	0.227994	0.213582	0.214772	0.31802	0.304681	0.364824
	PC 18:1_20:2		0.0914303	0.088491	0.0961058	0.101386	0.131093	0.143838	0.123777
	PC 18:1_20:3	0.199731	0.207362	0.26143	0.244376	0.152071	0.174838	0.18967	0.227079
	PC 18:1_20:4	0.440743	0.431531	0.479422	0.462584	0.297337	0.385049	0.382297	0.390326
	PC 18:1_20:5		0.181019	0.152338	0.153959	0.108271	0.156449	0.138859	0.148158
	PC 18:1_22:5	0.163773	0.21567	0.218844	0.241658	0.173284	0.228765	0.237796	0.246269
	PC 18:1_22:6		0.177023	0.161965	0.147815	0.139756	0.201727	0.170623
PC O + PC P	PC O 16:0/16:0	0.690715	0.616476	0.585604	0.750542	0.559375	0.69177	0.593833	0.602314
	PC O 16:0/16:1	0.279497	0.303351	0.32749	0.314235	0.339081	0.450927	0.364406	0.381784
	PC O 16:0/18:1	0.442924	0.440828	0.430835	0.521698	0.452237	0.561183	0.509661	0.477963
	PC O 16:0/18:2	0.0674293	0.0543167	0.0815239	0.062172	0.0627481	0.0709738	0.0596736	0.0372524
	PC O 16:0/20:3	0.0236174	0.0454893	0.0318963	0.0564362	0.0308203	0.0379183	0.0405608	0.0322959
	PC O 16:0/20:4	0.231009	0.207066	0.281793	0.226412	0.116522	0.155582	0.125603	0.12132
	PC O 16:0 /20:5	0.0426275	0.0369856	0.0472738	0.0593965	0.0361952	0.0374111	0.0469948	0.0244859
	PC O 16:0 /22:5	0.0557289	0.0576147	0.0948977	0.087137	0.0547322	0.0703462	0.0696193	0.0653272
	PC O 16:0 /22:6	0.0145279	0.01145	0.00510048	0.0272463	0.0195291	0.0328847	0.020759	0.019409
	PC O 18:0 /16:0	0.235465	0.319689	0.387193	0.244761	0.18493	0.237626	0.200754	0.301934
	PC O 18:0/18:0	0.247351	0.413298	0.561082	0.34215	0.206477	0.290865	0.323317	0.381543
	PC O 18:0 /18:1	0.216314	0.255237	0.314093	0.282704	0.243161	0.255081	0.272077	0.248021
	PC P 16:0/16:0 (PC O 16:1/16:0)	0.515625	0.409599	0.436902	0.519091	0.372296	0.478306	0.502971	0.535587
	PC P 16:0_16:1 (PC O 16:1/16:1)	0.131248	0.141059	0.133446	0.15461	0.173215	0.218744	0.202065	0.21872
	PC P 16:0_18:1 (PC O 16:1/18:1)	0.356248	0.292522	0.308455	0.369369	0.35227	0.435977	0.438896	0.455938
	PC P 16:0_18:2 (PC O 16:1/18:2)	0.0274012	0.0317724	0.0259691	0.0401511	0.0445138	0.0533085	0.0508967	0.0415835
	PC P 16:0_20:4 (PC O 16:1/20:4)	0.149052	0.144256	0.188151	0.188728	0.0930714	0.10074	0.128917	0.15211
	PC P 16:0_20:5 (PC O 16:1/20:5)	0.00737978	0.0369961	0.0243868	0.0335853	0.0233104	0.0300074	0.0329757	0.0135415
	PC P 16:0_22:5 (PC O 16:1/22:5)	0.0417636	0.0337766	0.0552521	0.060267	0.0410613	0.0397979	0.067576	0.0643541
	PC P 16:1_16:0	0.01729	0.00795646	0.0134919	0.0230346	0.0155415	0.0176071	0.0141906	0.033027
	PC P 18:0_16:0 (PC O 18:1/16:0)	1.19709	1.22521	1.02041	1.34765	0.94188	1.23064	1.1678	0.963057
	PC P 18:0_16:1 (PC O 18:1/16:1)	0.0952422	0.122849	0.117511	0.125736	0.138464	0.180844	0.129489	0.147956
	PC P 18:0_18:2 (PC O 18:1/18:2)	0.036568	0.0465032	0.0351238	0.0603933	0.0445232	0.0570703	0.0682382	0.0499149
	PC P 18:0_20:4 (PC O 18:1/20:4)	0.124727	0.194916	0.219976	0.237945	0.119164	0.137783	0.155625	0.144407
	PC P 18:0_20:5 (PC O 18:1/20:5)	0.0115495	0.0545597	0.0401038	0.0570474	0.0313571	0.0404142	0.0372118	0.0352361
	PC P 18:1_20:4	0.0588728	0.0879877	0.0693398	0.108528	0.047326	0.0682873	0.0962155	0.0871897
	PC P 20:1_18:1	0.0171423	0.0322264	0.0543051	0.0259505	0.0363944	0.0341276	0.00846013	0.0413588
PE	PE 16:0/16:0	0.205657	0.186491	0.206268	0.169617	0.143754	0.184748	0.200466	0.196475
	PE 16:0_16:1	0.221036	0.247096	0.268863	0.252829	0.324023	0.408552	0.375318	0.379278
	PE 16:0_18:1	1.99122	2.11985		2.698	2.15691	2.89573	2.94938	2.96516
	PE 16:0_20:3	0.142153	0.112241		0.171726	0.103701	0.103467	0.133324	0.116588
	PE 16:0_20:4	0.320999	0.425369	0.391307	0.423991	0.250554	0.306352	0.383254	0.318462
	PE 16:1_18:1	0.567677	0.577125	0.637434	0.716639	0.919904	0.996485	1.00816	1.11577
	PE 17:0_18:1	0.257029		0.402679	0.302186	0.290778	0.303954	0.407622
	PE 18:0/18:0	0.156794	0.186978	0.206482	0.0784135	0.0806618	0.101489	0.154999	0.145605
	PE 18:0_18:1	4.24819	3.97099	4.25515	5.08179	4.15537	5.16973	5.09379	4.87316
	PE 18:0_20:1		0.176572	0.21187	0.172193	0.155584	0.164481	0.202245	0.231029
	PE 18:0_20:3	0.417389	0.469474	0.579128	0.472649	0.300663	0.375607	0.40512	0.428914
	PE 18:0_20:4	2.15021	2.52591	2.75094	2.70798	1.54219	1.93291	2.19201	2.1231
	PE 18:0_20:5	0.433037	0.6399	0.631084	0.598367	0.390121	0.540477	0.606521	0.592761
	PE 18:0_22:4		0.150811	0.151358	0.156113	0.0838008	0.104228	0.107324	0.142404
	PE 18:0_22:5	0.244747	0.412322	0.467777	0.45306	0.244079	0.270385	0.351463	0.32183
	PE 18:0_22:6	0.278562	0.215179		0.219638	0.158257	0.173009	0.211502	0.146877
	PE 18:1/18:1	3.59913	3.99012	4.13273	4.36957	4.15348	4.94925	5.57784	5.69931
	PE 18:1_18:2	0.427925	0.478706	0.45067	0.530221	0.367506	0.485717	0.513205	0.452252
	PE 18:1_20:2		0.140922		0.146466	0.114972	0.133875	0.196385	0.142383
	PE 18:1_20:3	0.26905	0.259271	0.279173	0.292162	0.155145	0.198533	0.230102	0.234195
	PE 18:1_20:4	0.734107	0.862695	0.931522	0.924473	0.518388	0.67956	0.861907	0.734448
	PE 18:1_20:5		0.197062	0.221562	0.236774	0.145713	0.185082	0.211696	0.213737
PE O + PE P	PE O 18:0/18:1	0.196151	0.256755	0.324692	0.23818	0.23443	0.245065	0.288122	0.326956
	PE O 18:0/22:5	0.00207919	0.045964	0.0661524	0.037516	0.0139133	0.0215936	0.0163238	0.014887
	PE O 20:0/18:1	0.10869	0.0842793	0.112576	0.112009	0.138105	0.160653	0.179693	0.135987
	PE P 16:0_18:1 (PE O 16:1/18:1)	0.856832	0.906196	1.04014	1.03198	1.19747	1.4937	1.57828	1.41634
	PE P 16:0_18:2 (PE O 16:1/18:2)	0.0744907	0.0820838	0.0955913	0.0841242	0.101419	0.127757	0.136324	0.119037
	PE P 16:0_20:4 (PE O 16:1/20:4)	0.901507	1.06129	1.16349	1.30618	0.706771	0.854291	0.969398	0.910451
	PE P 16:0_20:5 (PE O 16:1/20:5)	0.148295	0.0981811	0.166359	0.190202	0.118239	0.165819	0.149309	0.161742
	PE P 16:0_22:5 (PE O 16:1/22:5)	0.551475	0.506177	0.490599	0.616342	0.395422	0.459352	0.442554	0.480053
	PE P 16:0_22:6 (PE O 16:1/22:6)	0.0744487	0.0923298	0.0748083	0.0972933	0.0969421	0.103497	0.109487	0.0883426
	PE P 18:0_20:4 (PE O 18:1/20:4)	0.484384	0.468012	0.598361	0.643486	0.344409	0.41781	0.436169	0.450633
	PE P 18:0_20:5 (PE O 18:1/20:5)	0.0650675	0.0837716	0.133498	0.113644	0.067551	0.0873706	0.0659913	0.0740768
	PE P 18:0_22:5 (PE O 18:1/22:5)	0.228376	0.252897	0.261312	0.236669	0.153698	0.202103	0.197212	0.218409
	PE P 18:0_22:6 (PE O 18:1/22:6)	0.0393671	0.0438337	0.0530238	0.0540176	0.0596211	0.065118	0.0555656	0.0461607
	PE P 18:1_16:1	0.101506	0.109166	0.0770385	0.089547	0.106851	0.147117	0.138293	0.151466
	PE P 18:1/18:1	0.55345	0.573208	0.685578	0.628469	0.734945	0.901895	0.848445	0.983004
	PE P 18:1_20:4	0.497151	0.445488	0.508822	0.539209	0.318548	0.366843	0.375228	0.384513
	PE P 18:1_20:5	0.0621806	0.0720941	0.103946	0.0743643	0.0543868	0.0522052	0.0650003	0.0648883
	PE P 18:1_22:5	0.129025	0.192065	0.194608	0.219559	0.131313	0.15672	0.150817	0.175698
	PE P 18:1_22:6	0.0502907	0.0330431	0.0484824	0.0481044	0.0391648	0.0752262	0.0625834	0.0613897
	PE P 20:0_16:0 (PE O 20:1/16:0)	0.191809	0.164532	0.135474	0.207731	0.133339	0.170027	0.181836	0.160206
PS	PS 16:0/16:0		0.0830665		0.0781672	0.0781192	0.127901	0.109025	0.175728
	PS 16:0_18:0	0.558036	0.636893	0.744743	0.812755	0.430631	0.466239	0.682546	0.674847
	PS 16:0_18:1	0.913072	1.01132	0.717688	1.04808	1.41064	1.65224	1.53896	2.04104
	PS 16:1_18:0	0.772014	0.812214	0.928868	1.13436	1.12263	1.18303	1.03223	1.29249
	PS 18:0/18:0	0.376395	0.253913	0.412815	0.300017	0.225205	0.183721	0.269112	0.193736
	PS 18:0_18:1	8.18992	10.9902	10.5356	11.6841	9.88857	11.1101	12.4188	15.0282
	PS 18:0_18:2	0.616906	0.557067	0.781589	0.805456	0.765036	0.98597	0.623092	0.56964
	PS 18:0_20:3	0.683613	0.788562	0.841238	0.892136	0.474913	0.582527	0.662328	0.787201
	PS 18:1/18:1	0.92797	1.12936	1.16713	1.10935	1.51549	1.84076	1.80322	2.27952
	PS 18:1_20:1	0.363925	0.572599	0.528207	0.460028	0.467264	0.564738	0.618641	0.887348
PI	PI 16:0_18:0		0.081244	0.121728	0.0597109	0.0762855	0.0883421	0.10762	0.110121
	PI 16:0_18:1	0.306947	0.625776	0.810129	0.435708	0.551092	0.617569	0.696193	0.796024
	PI 16:0_20:4		0.0940421	0.120176	0.116494	0.0563325	0.0743173	0.0755695	0.0961562
	PI 18:0_18:1	0.171808	0.461059	0.638299	0.314763	0.242213	0.284204	0.398003	0.517107
	PI 18:0_20:3		0.0864952	0.136791	0.0795693	0.0601154	0.0643431	0.0973037	0.0933397
	PI 18:0_20:4	0.346294	0.648017	0.71777	0.551099	0.25844	0.318777	0.411345	0.464908
	PI 18:1/18:1	0.237845	0.333424	0.364383	0.260104	0.422354	0.541514	0.500537	0.553991
	PI 18:1_20:4	0.135304	0.286571	0.266371	0.22879	0.187365	0.195261	0.27644	0.25715
PA	PA 16:0/16:0	0.0170264	0.112136	0.00725993	0.139725	0.0940399	0.0921957	0.146427	0.0980663
	PA 16:0_16:1			0.0933611	0.0618076	0.0863584	0.078407	0.103988	0.0896736
	PA 16:0_18:1	0.22284	0.311176	0.401682	0.34477	0.34542	0.418647	0.455703	0.474004
	PA 16:1_18:1		0.0492147			0.0572204		0.0505599	0.0466362
	PA 18:1/18:1	0.0642912	0.122164	0.225718	0.219419	0.162908	0.189043		0.267604
DAG	DAG 14:0/14:0	0.000566248				0.00441451	0.00734374	0.00553153	0.00484606
	DAG 14:0_18:1	0.0290335	0.0289946	0.0181605	0.0318719	0.059762	0.0602781	0.0840945	0.0806013
	DAG 14:1_18:1	0.465925	0.388367	0.544383	0.152398	0.310207	0.328894	0.453524	0.274974
	DAG 16:0/16:0	0.180416	0.171559	0.162421	0.164273	0.207082	0.212707	0.231207	0.25325
	DAG 16:0_16:1	0.0918876	0.0789151	0.0904295	0.0856448	0.160793	0.186734	0.19409	0.194896
	DAG 16:0_18:1	0.375514	0.476669	0.427211	0.44393	0.744458	0.806325	0.872221	0.954888
	DAG 16:0_20:1	0.0174915	0.0283666	0.0274888	0.0305895	0.0500388	0.0514238	0.0681796	0.067878
	DAG 16:0_22:5	0.0278923	0.0251292	0.0259939	0.0311131	0.036135	0.0278575		0.0369508
	DAG 16:1_18:0	0.0229577	0.0374018	0.0218642	0.0282767	0.0394464	0.0448694	0.0363294	0.0377441
	DAG 16:1_18:1	0.551545	0.46342	0.474303	0.213229	0.49111	0.554832	0.452838	0.50188
	DAG 18:0_18:1	0.127774	0.162182	0.139183	0.142211	0.158207	0.187841	0.158786	0.20401
	DAG 18:0_20:3	0.0273707	0.03268	0.0290501	0.0302662	0.0300716	0.0287082	0.0363035	0.0287277
	DAG 18:0_20:4	0.119762	0.118785	0.124842	0.130308	0.0740311	0.0718017	0.0872348	0.0972365
	DAG 18:0_22:5	0.0194574	0.0159517	0.0215546	0.0227805	0.0305331	0.0303594	0.0398449	0.0265515
	DAG 18:1/18:1	0.20979	0.23473	0.200419	0.212981	0.35866	0.367607	0.400935	0.436703
	DAG 18:1_20:1	0.0231597	0.0327417	0.0281582	0.0242706	0.0299982	0.0381261	0.032295	0.0500399
	DAG 18:1_22:5	0.0244519	0.0321262	0.0155587	0.0230764	0.0300034	0.0236496	0.0212216	0.0245957
CE	CE 14:0	0.0667462	0.068799	0.0791496	0.0897581	0.114148	0.108533	0.0673951	0.0687684
	CE 15:0	0.0600417	0.0677357	0.0622387	0.0719117		0.0461351	0.0522166	0.0372183
	CE 16:0	0.429488	0.478047	0.58437	0.659263	0.497582	0.564614	0.46055	0.505443
	CE 16:1	0.210167	0.267194	0.290649	0.390263	0.399232	0.420214	0.31451	0.328245
	CE 17:0	0.0645615	0.0750197	0.0720885	0.10228	0.0720365	0.0572077	0.0632945	0.0717433
	CE 17:1	0.0785965	0.077173	0.107634	0.106141	0.084047	0.0715728	0.0791197	0.0778219
	CE 18:0	0.0954837	0.12114	0.126999	0.143606	0.0942762	0.136329	0.0917324	0.0998466
	CE 18:1	1.76564	2.18945	2.39571	2.59436	1.51721	1.78571	1.34797	1.55453
	CE 18:2	0.174189	0.209481	0.235273	0.249186	0.15931	0.184799	0.167591	0.162035
	CE 19:1	0.0660629	0.0571553	0.0409766	0.061936		0.0300371	0.0273164	0.0304803
	CE 20:1	0.179752	0.166403	0.2342	0.240607	0.0575058	0.100202	0.0833017	0.0780401
	CE 20:2	0.0446186	0.0740039	0.0686074	0.0878504	0.050011	0.0301096		0.0317759
	CE 20:3	0.158854	0.206123	0.222749	0.20375	0.101581	0.0938387	0.0810918	0.0899571
	CE 20:4	0.209452	0.228423	0.221748	0.343301	0.110557	0.118019	0.0991733	0.115824
	CE 20:5	0.201007	0.256747	0.297288	0.325765	0.134612	0.148496	0.156739	0.160772
	CE 22:1	0.0654181	0.0737453	0.0678493	0.0929494		0.040245	0.0286082	0.0275524
	CE 22:4	0.153819	0.170253	0.197948	0.251303		0.0393561	0.0300615	0.0382627
	CE 22:5	0.799403	0.85542	0.942898	1.03638	0.198288	0.216967	0.201729	0.200832
	CE 22:6	0.699084	0.845207	0.974938	1.11613	0.275122	0.31025	0.2894	0.318316
	CE 24:1		0.0399821	0.0383076	0.0391934	0.753581	0.403577	0.312694	0.156005
	CE 24:5	0.123965	0.139036	0.140536	0.162761	0.0699659	0.0849772	0.0534248	0.0625519
	CE 24:6	0.0436647	0.081001	0.0761442	0.0699212	0.122023	0.0491655	0.0627632	0.0401086
SM	SM (d18:0/14:0) (d18:1/13:0-OH)	0.0372911	0.0266708	0.0147582	0.0429975	0.021582	0.0327598	0.0347808	0.0455521
	SM (d18:0/23:0) (d18:1/22:0-OH)	0.0498395	0.0947407	0.0699986	0.108628		0.065149	0.0830941	0.104245
	SM (d18:1/14:0) (d18:1/13:1-OH)	0.190883	0.169429	0.197895	0.213437	0.230985	0.2674	0.277672	0.270484
	SM (d18:1/15:0) (d18:1/14:1-OH)	0.0918142	0.102139		0.127324	0.0925626	0.113588	0.100421	0.130645
	SM (d18:1/16:0) (d18:1/15:1-OH)	2.40633	2.62447	3.09377	3.00704	3.02402	3.27689	3.33518	3.70347
	SM (d18:1/16:1) (d18:1/15:2-OH)	0.152285	0.181923	0.181853	0.211742	0.177341	0.202782	0.230697	0.232558
	SM (d18:1/23:0) (d18:1/22:1-OH)	0.179269	0.262499	0.199151	0.235813	0.216479	0.222064	0.274363	0.300541
	SM (d18:1/23:1) (d18:1/22:2-OH)	0.31215	0.274146	0.404748	0.359026	0.31409	0.350051	0.39442	0.466773
	SM (d18:1/24:0) (d18:1/23:1-OH)	0.557858	0.676067	0.614938	0.646676	0.937329	1.05533	1.49456	1.4012
	SM (d18:1/24:1) (d18:1/23:2-OH)	2.53918	3.29976	3.53333	3.72854	3.45925	4.10115	4.91215	5.19935
	SM (d18:1/24:2)	0.570858	0.623706	0.481366	0.519534	0.590827	0.70299	0.737945	0.789575
	SM (d18:1/26:1) (d18:1/25:2-OH)	0.0699558	0.0606238	0.0825746	0.0904882	0.112611	0.0988293	0.128303	0.167212
	SM (d18:1/26:2)	0.0432606	0.0564455	0.0655498	0.080774	0.0363731	0.0403994	0.0760577	0.0955472
Cer	Cer(d18:0/16:0)	0.00166341	0.00194068	0.00159755	0.00199317	0.00174549	0.00171633	0.00197143	0.00265357
	Cer(d18:0/18:0)	0.000467392	0.000603452	0.000508027	0.000642281	0.000606747	0.00068748	0.000745655	0.000919461
	Cer(d18:0/20:0)	0.000219316	0.00021341	0.000142838	0.000145271	0.000175619	0.000259289	0.000254473	0.000263892
	Cer(d18:0/22:0)	0.000710707	0.000807611	0.000855811	0.000778465	0.000627633	0.000762445	0.000711603	0.000997617
	Cer(d18:0/24:1)	0.00168654	0.00180356	0.00197712	0.00187698	0.0019528	0.0024246	0.00254231	0.0034223
	Cer(d18:1/16:0)	0.0684529	0.0679011	0.070895	0.0849261	0.0866097	0.0962225	0.106537	0.127471
	Cer(d18:1/18:0)	0.00849759	0.00991693	0.0100189	0.0113832	0.00808469	0.00972483	0.0107222	0.0135308
	Cer(d18:1/20:0)	0.00995725	0.0110362	0.0113702	0.0122151	0.00699459	0.00738974	0.00791165	0.00982828
	Cer(d18:1/22:0)	0.0583777	0.0601529	0.0714101	0.0799952	0.0483382	0.0613281	0.0578015	0.0740256
	Cer(d18:1/24:0)	0.139316	0.169171	0.171996	0.191568	0.156528	0.192506	0.197916	0.251198
	Cer(d18:1/24:1)	0.26332	0.297474	0.310657	0.350538	0.267613	0.342251	0.351767	0.463729
	Cer(d18:1/26:0)	0.00317578	0.00369336	0.00385565	0.00448788	0.00967153	0.011052	0.0120441	0.0162071
	Cer(d18:1/26:1)	0.0135814	0.0135699	0.0156263	0.0158779	0.0309071	0.0365996	0.0438723	0.0537678
Glc/GalCer	Glc/GalCer(d18:1/16:0)	0.0373469	0.0417593	0.0338446	0.0362745	0.0429394	0.0470595	0.0166728	0.0156014
	Glc/GalCer(d18:1/18:0)	0.0109016	0.0118845	0.0101652	0.0100927	0.00693637	0.00702162	0.00379733	0.00328597
	Glc/GalCer(d18:1/20:0)	0.00655143	0.00657063	0.00677721	0.00683059	0.00394283	0.00474027	0.00197195	0.00214954
	Glc/GalCer(d18:1/22:0)	0.0465231	0.0509536	0.0439108	0.0467143	0.0427016	0.0548748	0.0195056	0.020737
	Glc/GalCer(d18:1/24:0)	0.0342068	0.0393558	0.0307377	0.0343246	0.0642319	0.0681955	0.0222921	0.0255437
	Glc/GalCer(d18:1/24:1)	0.0761078	0.0897467	0.0717708	0.0730277	0.0951392	0.108025	0.03914	0.0410191
	Glc/GalCer(d18:1/26:0)	0.000351133	0.000280175	0.000260145	0.000230471	0.00122985	0.00124181	0.000413634	0.00044437
	Glc/GalCer(d18:1/26:1)	0.0015177	0.00160242	0.00109928	0.0014351	0.00486805	0.00672219	0.00235966	0.0021259
LacCer	LacCer(d18:1/16:0)	0.132406	0.135867	0.132486	0.143734	0.142533	0.154325	0.0832585	0.0890073
	LacCer(d18:1/18:0)	0.0361011	0.0422055	0.0392221	0.0403073	0.0321485	0.0327821	0.022056	0.0233968
	LacCer(d18:1/20:0)	0.0180392	0.0181035	0.0147947	0.0196041	0.0159172	0.0153538	0.00964883	0.0115817
	LacCer(d18:1/22:0)	0.269381	0.267053	0.234987	0.258613	0.200553	0.219006	0.117597	0.137009
	LacCer(d18:1/24:0)	0.0589213	0.0566297	0.0601289	0.0611031	0.124963	0.131636	0.0555159	0.0713359
	LacCer(d18:1/24:1)	0.317142	0.314277	0.310331	0.319444	0.313576	0.323406	0.170642	0.177448
	LacCer(d18:1/26:0)	0.0004333	0.000750036	0.000989315	0.000454122	0.0014277	0.00221716	0.000765601	0.000776518
	LacCer(d18:1/26:1)	0.00460676	0.00683311	0.00429553	0.00525485	0.014428	0.0151797	0.00466122	0.00562451
Gb3	Gb3(d18:1/16:0)	0.201007	0.219844	0.213868	0.207408	0.234387	0.274462	0.122167	0.12858
	Gb3(d18:1/18:0)	0.0448359	0.0492143	0.0477229	0.0454592	0.0364331	0.0382177	0.0276915	0.0285686
	Gb3(d18:1/20:0)	0.0274881	0.0281855	0.0251396	0.0275632	0.022039	0.0239313	0.0154401	0.0186701
	Gb3(d18:1/22:0)	0.0186541	0.0200518	0.0181022	0.0207474	0.0175062	0.0194361	0.012345	0.0145798
	Gb3(d18:1/22:1)	0.0015622	0.00155727	0.0022302	0.00100151	0.0017004	0.0015313	0.00177736	0.00160698
	Gb3(d18:1/24:0)	0.378854	0.368215	0.361552	0.350697	0.539003	0.568909	0.273238	0.318895
	Gb3(d18:1/24:1)	0.753983	0.830252	0.774309	0.816451	1.08443	1.19971	0.551658	0.643025
	Gb3(d18:1/26:0)	0.000811104	0.00101842	0.000714537	0.001415	0.00361917	0.00359642	0.00127977	0.00114604
	Gb3(d18:1/26:1)	0.0119863	0.013042	0.012602	0.0139905	0.0322389	0.0350693	0.0107856	0.013469
LPC	LPC 16:0	0.430672	0.476413	0.447085	0.535571	0.509428	0.446563	0.525914	0.644123
	LPC 16:1		0.0859591	0.0861854	0.102594	0.182594	0.173403	0.184622	0.209873
	LPC 18:1	0.452949	0.30048	0.363198	0.480631	0.61405	0.555161	0.57014	0.644118
PG	PG 16:0_18:1	0.539493	0.651513	0.652225	0.707764	0.461026	0.563603	0.614444	0.692675
	PG 18:1/18:1	0.0711196	0.0880732	0.101538	0.0807828	0.143833	0.177157	0.163236	0.184259
LPE	LPE 18:0	0.138971	0.105121	0.116951	0.110684	0.119431	0.122001	0.1091	0.107653
	LPE 18:1	0.187507	0.182003	0.176433	0.214598	0.222198	0.189163	0.24043	0.197455
Total		93.9775	109.007	110.786	118.735	106.139	128.112	126.629	133.073

## Sheet: SUM
Supplementary Table 2. SUMMARY DATA FOR LIPID CLASSES
Concentrations in pmol/µg protein
LIPID CLASS	4 h						24h
	Control			1 mM 2FDG			Control			1 mM 2FDG
PC	34.2101	±	2.53852	37.7	±	0.72	43.1198	±	5.43258	45.2792	±	0.391352
PC O/PC P	5.4792	±	0.144794	6.10929	±	0.217685	5.39821	±	0.618011	5.70321	±	0.025577
PE	17.505	±	0.840089	19.1754	±	1.99943	18.7096	±	1.95404	21.9737	±	0.399943
PE O/PE P	5.44397	±	0.127397	6.45159	±	0.117042	5.71035	±	0.56381	6.43544	±	0.0111944
PS	15.1185	±	1.71669	17.4912	±	0.833277	17.5379	±	1.15937	21.8438	±	2.08589
PI	1.90741	±	0.709214	2.61094	±	0.564704	2.01926	±	0.165065	2.7259	±	0.162893
PA	0.449424	±	0.145267	0.746871	±	0.0188499	0.762119	±	0.0161729	0.866331	±	0.109653
DAG	2.32151	±	0.00651108	2.05912	±	0.291901	2.92215	±	0.107203	3.2252	±	0.050568
CE	6.21877	±	0.528763	7.95846	±	0.48016	4.92572	±	0.114632	4.16341	±	0.0927253
SM	7.8268	±	0.625824	9.15598	±	0.216044	9.87142	±	0.657969	12.4934	±	0.413753
Cer	0.603855	±	0.0344285	0.713669	±	0.042758	0.691389	±	0.0715348	0.906406	±	0.111608
GlcCer	0.22783	±	0.0143233	0.203748	±	0.00518212	0.279935	±	0.0179457	0.10853	±	0.00237693
LacCer	0.839375	±	0.00234445	0.822874	±	0.0256405	0.869726	±	0.0241801	0.490162	±	0.0260172
Gb3	1.48528	±	0.0460992	1.47049	±	0.0142456	2.06811	±	0.0967543	1.09246	±	0.0760789
LPC	0.873236	±	0.0103847	1.00763	±	0.111164	1.2406	±	0.0654726	1.38939	±	0.108719
PG	0.6751	±	0.0644868	0.771155	±	0.0173914	0.67281	±	0.067951	0.827307	±	0.0496265
LPE	0.306801	±	0.0196771	0.309333	±	0.0159488	0.326396	±	0.0152319	0.327319	±	0.0222114
TOTAL	101.492	±	7.51469	114.8	±	4	117.125	±	10.9865	129.9	±	3.2
SUM quantified before tresholding
